# Supplementary material for: Artificial intelligence (AI) models for the ultrasonographic diagnosis of liver tumors and comparison of diagnostic accuracies between AI and human experts
Source: J Gastroenterol. 2022 Feb 27;57(4):309–21. doi: 10.1007/s00535-022-01849-9 (PMC8938378; doi:10.1007/s00535-022-01849-9)
Supplement: Supplementary file 2 — Supplementary file2 (XLSX 14 KB) [file 535_2022_1849_MOESM2_ESM.xlsx]

## Sheet: Sheet1
Supplementary file 1 (Journal of Gastroenterology) Artificial intelligence (AI) models for the diagnosis of liver tumors and comparison of diagnostic accuracies between AI and human experts Naoshi Nishida 1, *, Makoto Yamakawa 2, Tsuyoshi Shiina 2, Yoshito Mekada 3, Mutsumi Nishida 4, Naoya Sakamoto 5, Takashi Nishimura 6, Hiroko Iijima 6, Toshiko Hirai 7, Ken Takahashi 8, Masaya Sato 9, 10, Ryos…

## Sheet: diagnosis by AI
model-1	accuracy	sensitivity	specificity			model-2	accuracy	sensitivity	specificity			model-3	accuracy	sensitivity	specificity
HCC	0.89901	0.646237	0.937883			HCC	0.932326	0.681192	0.960448			HCC	0.933533	0.674894	0.960367
meta	0.934304	0.620491	0.966514			meta	0.952161	0.606324	0.973895			meta	0.951212	0.628265	0.975016
hemangioma	0.916599	0.874734	0.938683			hemangioma	0.946402	0.907546	0.965737			hemangioma	0.945993	0.910432	0.964574
cyst	0.98544	0.983091	0.986675			cyst	0.989271	0.990645	0.988197			cyst	0.990276	0.990201	0.988261
model-1	Numbers of the cases are shown for each categories					model-2	Numbers of the cases are shown for each categories					model-3	Numbers of the cases are shown for each categories
HCC	AI True	HCC	other than HCC	total		HCC	AI True	HCC	other than HCC	total		HCC	AI True	HCC	other than HCC	total
	HCC	833	411	1244			HCC	1532	658	2190			HCC	1750	736	2486
	other than HCC	456	6885	7341			other than HCC	717	17411	18128			other than HCC	843	20427	21270
	total	1289	7296	8585			total	2249	18069	20318			total	2593	21163	23756
meta	AI True	meta	other than meta	total		meta	AI True	meta	other than meta	total		meta	AI True	meta	other than meta	total
	meta	430	301	731			meta	767	474	1241			meta	938	604	1542
	other than meta	263	7591	7854			other than meta	498	18579	19077			other than meta	555	21659	22214
	total	693	7892	8585			total	1265	19053	20318			total	1493	22263	23756
hemangioma	AI True	hemanigoma	oterh than hemanigoma	total		hemangioma	AI True	hemanigoma	oterh than hemanigoma	total		hemangioma	AI True	hemanigoma	oterh than hemanigoma	total
	hemanigoma	2465	363	2828			hemanigoma	4967	583	5550			hemanigoma	6109	682	6791
	other than hemanigoma	353	5404	5757			other than hemanigoma	506	14262	14768			other than hemanigoma	601	16364	16965
	total	2818	5767	8585			total	5473	14845	20318			total	6710	17046	23756
cyst	AI True	cyst	other than cyst	total		cyst	AI True	cyst	other than cyst	total		cyst	AI True	cyst	other than cyst	total
	cyst	3721	61	3782			cyst	11225	112	11337			cyst	12833	104	12937
	other than cyst	64	4739	4803			other than cyst	106	8875	8981			other than cyst	127	10692	10819
	total	3785	4800	8585			total	11331	8987	20318			total	12960	10796	23756
