# Supplementary material for: Artificial intelligence (AI) models for the ultrasonographic diagnosis of liver tumors and comparison of diagnostic accuracies between AI and human experts
Source: J Gastroenterol. 2022 Feb 27;57(4):309–21. doi: 10.1007/s00535-022-01849-9 (PMC8938378; doi:10.1007/s00535-022-01849-9)
Supplement: Supplementary file 4 — Supplementary file4 (XLSX 36 KB) [file 535_2022_1849_MOESM4_ESM.xlsx]

## Sheet: Sheet1
Supplementary file 3 (Journal of Gastroenterology) Artificial intelligence (AI) models for the diagnosis of liver tumors and comparison of diagnostic accuracies between AI and human experts Naoshi Nishida 1, *, Makoto Yamakawa 2, Tsuyoshi Shiina 2, Yoshito Mekada 3, Mutsumi Nishida 4, Naoya Sakamoto 5, Takashi Nishimura 6, Hiroko Iijima 6, Toshiko Hirai 7, Ken Takahashi 8, Masaya Sato 9, 10, Ryos…

## Sheet: Diagnosis by moled-1
	Correct diagnosis	Benign/Malignant		Diagnosis by AI for frame 1	Diagnosis by AI for frame 2	Diagnosis by AI for frame 3	Diagnosis by AI for frame 4	Diagnosis by AI for frame 5		probability for correct diagnosis in frame 1	probability for correct diagnosis in frame 2	probability for correct diagnosis in frame 3	probability for correct diagnosis in frame 4	probability for correct diagnosis in frame 5		No. of farme with correct diagnosis	Diagnosis by AI in "> 3 out of the 5-frame" rule
1	hemangioma	benign		hemangioma	hemangioma	hemangioma	hemangioma	HCC		70.1	62.3	73.1	65.7	42.3		4	hemangioma
2	hemangioma	benign		hemangioma	hemangioma	hemangioma	hemangioma	hemangioma		48.3	61	49.1	78.3	60.9		5	hemangioma
3	meta	malignant		meta	meta	meta	meta	meta		79.1	75.1	88	65.8	84.8		5	meta
4	HCC	malignant		HCC	HCC	HCC	HCC	HCC		51.1	48.5	73.1	48.1	67		5	HCC
5	hemangioma	benign		hemangioma	hemangioma	hemangioma	hemangioma	hemangioma		76.8	78.9	81.4	69.2	78.2		5	hemangioma
6	hemangioma	benign		HCC	hemangioma	HCC	hemangioma	hemangioma		21.7	55.8	17.7	67.1	60.2		3	hemangioma
7	cyst	benign		Cyst	Cyst	Cyst	Cyst	Cyst		100	100	100	100	100		5	Cyst
8	hemangioma	benign		hemangioma	hemangioma	hemangioma	hemangioma	hemangioma		46	44.6	59.3	58.6	68.6		5	hemangioma
9	HCC	malignant		meta	meta	HCC	HCC	HCC		19.6	43.9	35.1	48.4	54.8		3	HCC
10	hemangioma	benign		hemangioma	hemangioma	hemangioma	hemangioma	hemangioma		69.5	65	47.2	67.5	42.8		5	hemangioma
11	hemangioma	benign		hemangioma	hemangioma	hemangioma	hemangioma	hemangioma		97.3	99.3	96.6	69.3	50.,3		5	hemangioma
12	hemangioma	benign		hemangioma	hemangioma	HCC	hemangioma	hemangioma		52	48.8	32.8	84.6	53		4	hemangioma
13	hemangioma	benign		hemangioma	hemangioma	hemangioma	HCC	hemangioma		64	70	59.2	16.6	50.9		4	hemangioma
14	HCC	malignant		hemangioma	hemangioma	hemangioma	hemangioma	hemangioma		28.7	36.9	19.6	19.6	32.2		0	hemangioma
15	hemangioma	benign		hemangioma	hemangioma	hemangioma	hemangioma	hemangioma		78.6	75.1	68.6	64.2	58.8		5	hemangioma
16	HCC	malignant		HCC	HCC	hemangioma	meta	HCC		42	33.7	28	42.3 (27.7)	55.5		4	HCC
17	hemangioma	benign		hemangioma	hemangioma	HCC	hemangioma	hemangioma		50.9	55.4	40.1	62.7	73.1		4	hemangioma
18	meta	malignant		Cyst	Cyst	Cyst	hemangioma	Cyst		28.8	15	10.4	27.6	19.8		0	Cyst
19	hemangioma	benign		hemangioma	hemangioma	hemangioma	hemangioma	hemangioma		75.1	96.1	95.9	86	91.7		5	hemangioma
20	cyst	benign		cyst	cyst	cyst	cyst	cyst		100	100	100	100	100		5	cyst
21	meta	malignant		hemangioma	hemangioma	hemangioma	hemangioma	hemangioma		7.7	14.3	15.3	5.9	7.5		0	hemangioma
22	hemangioma	benign		hemangioma	hemangioma	meta	hemangioma	meta		71.3	41.4	9.3	53.7	29.6		3	hemangioma
23	hemangioma	benign		hemangioma	hemangioma	hemangioma	HCC	hemangioma		52.2	61.6	70.3	37.8	54.1		4	hemangioma
24	meta	malignant		meta	meta	meta	meta	meta		68.4	78	91.5	61.9	83.6		5	meta
25	HCC	malignant		meta	HCC	HCC	HCC	meta		34.3	50.4	50	54.7	42.4		3	HCC
26	meta	malignant		HCC	meta	meta	meta	meta		24.1	78	49.4	38.1	51.6		4	meta
27	hemangioma	benign		hemangioma	hemangioma	hemangioma	hemangioma	hemangioma		91.4	97.6	63.7	93.4	89.2		5	hemangioma
28	HCC	malignant		HCC	HCC	HCC	HCC	HCC		71.5	49.9	49.8	44.6	49.9		5	HCC
29	hemangioma	benign		meta	hemangioma	hemangioma	hemangioma	hemangioma		36.5	47.9	43.7	38.3	82.7		4	hemangioma
30	HCC	malignant		HCC	HCC	HCC	HCC	meta		62.6	72.7	43.2	68.3	6.4		4	HCC
31	meta	malignant		HCC	HCC	HCC	HCC	HCC		11.6	15.7	28.4	9.5	44.4		0	HCC
32	HCC	malignant		HCC	HCC	HCC	HCC	HCC		92.5	98	95.3	78.8	91.7		5	HCC
33	meta	malignant		meta	hemangioma	meta	hemangioma	meta		38.8	25.7	62.1	25.5	64.1		3	meta
34	HCC	malignant		meta	HCC	HCC	HCC	HCC		12.8	35.9	69.7	49.8	42.9		4	HCC
35	hemangioma	benign		hemangioma	hemangioma	hemangioma	hemangioma	hemangioma		95	96	49.2	70.7	91		5	hemangioma
36	HCC	malignant		meta	meta	meta	meta	meta		44.3	47.3	47.3	21	61.6		1	meta
37	cyst	benign		cyst	cyst	cyst	cyst	cyst		100	100	100	100	100		5	cyst
38	meta	malignant		cyst	cyst	cyst	cyst	cyst		9	19.3	13	44.4	15.5		0	cyst
39	HCC	malignant		HCC	HCC	HCC	HCC	meta		49.1	56.2	54.9	57.8	35.6		4	HCC
40	HCC	malignant		HCC	meta	hemangioma	HCC	hemangioma		48	25.3	5.4	64.6	30.7		2	ND
41	HCC	malignant		HCC	HCC	HCC	HCC	HCC		43.9	87.5	70.8	49.3	40.4		5	HCC
42	hemangioma	benign		hemangioma	cyst	cyst	hemangioma	hemangioma		64.9	10	27.7	47	50.8		3	hemangioma
43	HCC	malignant		hemangioma	hemangioma	hemangioma	HCC	HCC		11.7	43.6	37.5	42.9	51.8		2	hemangioma
44	hemangioma	benign		hemangioma	HCC	HCC	hemangioma	hemangioma		74.7	19.9	28.3	70.4	41.7		3	hemangioma
45	HCC	malignant		HCC	HCC	hemangioma	meta	HCC		61.2	43.8	19.5	59.3 (13)	60.6		4	HCC
46	cyst	benign		cyst	cyst	cyst	cyst	cyst		100	100	100	100	100		5	cyst
47	HCC	malignant		HCC	hemangioma	hemangioma	HCC	hemangioma		73.2	35.3	1.2	50.1	27.4		2	hemangioma
48	hemangioma	benign		hemangioma	hemangioma	hemangioma	hemangioma	hemangioma		95.9	99.7	93.2	97.8	94.8		5	hemangioma
49	hemangioma	benign		hemangioma	meta	hemangioma	hemangioma	HCC		64.4	29.2	71.3	40.3	18.5		3	hemangioma
50	cyst	benign		cyst	cyst	cyst	cyst	cyst		100	100	100	100	100		5	cyst
51	meta	malignant		hemangioma	meta	meta	meta	meta		26.7	67.8	43.5	73.2	86.5		4	meta
52	HCC	malignant		meta	meta	meta	hemangioma	meta		1.7	3.7	8.1	3.7	9		0	meta
53	hemangioma	benign		HCC	hemangioma	hemangioma	hemangioma	hemangioma		22.4	49.4	62.1	65.5	51.7		4	hemangioma
54	hemangioma	benign		hemangioma	hemangioma	hemangioma	hemangioma	hemangioma		78	45.1	77.6	44.4	94.9		5	hemangioma
55	HCC	malignant		meta	meta	meta	meta	meta		6.8	0.1	29.4	5.5	11.4		0	meta

## Sheet: Diagnosis by moled-2
	Correct diagnosis	Benign/Malignant		Diagnosis by AI for frame 1	Diagnosis by AI for frame 2	Diagnosis by AI for frame 3	Diagnosis by AI for frame 4	Diagnosis by AI for frame 5		probability for correct diagnosis in frame 1	probability for correct diagnosis in frame 2	probability for correct diagnosis in frame 3	probability for correct diagnosis in frame 4	probability for correct diagnosis in frame 5		No. of farme with correct diagnosis	Diagnosis by AI in "> 3 out of the 5-frame" rule
1	hemangioma	benign		hemangioma	hemangioma	hemangioma	hemangioma	hemangioma		95	83.7	96.1	98.8	98.8		5	hemangioma
2	hemangioma	benign		hemangioma	hemangioma	hemangioma	HCC	hemangioma		95.7	74.5	99.9	21.3	84.5		4	hemangioma
3	meta	malignant		meta	meta	meta	meta	meta		99.9	98.7	64.1	98.2	99.4		5	meta
4	HCC	malignant		HCC	HCC	HCC	HCC	HCC		94.7	54.2	76.6	71.2	93.2		5	HCC
5	hemangioma	benign		hemangioma	hemangioma	hemangioma	hemangioma	hemangioma		98.8	100	99.3	100	98.6		5	hemangioma
6	hemangioma	benign		hemangioma	hemangioma	hemangioma	hemangioma	hemangioma		64.6	99.7	94.1	100	55.8		5	hemangioma
7	cyst	benign		cyst	cyst	cyst	cyst	cyst		100	100	100	100	100		5	cyst
8	hemangioma	benign		hemangioma	hemangioma	hemangioma	hemangioma	hemangioma		100	100	71.4	94.9	42.4		5	hemangioma
9	HCC	malignant		HCC	HCC	hemangioma	HCC	HCC		56.7	85.2	46.5	71.8	76.4		4	HCC
10	hemangioma	benign		hemangioma	hemangioma	hemangioma	hemangioma	hemangioma		94.6	98.9	82.4	93.9	92.7		5	hemangioma
11	hemangioma	benign		hemangioma	hemangioma	hemangioma	hemangioma	hemangioma		99.6	99.8	99.9	100	77.7		5	hemangioma
12	hemangioma	benign		hemangioma	HCC	hemangioma	hemangioma	hemangioma		85.3	68.1	89	99.4	68.9		4	hemangioma
13	hemangioma	benign		hemangioma	hemangioma	hemangioma	hemangioma	hemangioma		98.9	98.6	46.8	93.4	34.9		5	hemangioma
14	HCC	malignant		HCC	HCC	HCC	HCC	hemangioma		65.3	94.3	95.8	89.2	49.4		4	HCC
15	hemangioma	benign		hemangioma	hemangioma	hemangioma	hemangioma	hemangioma		99.5	99.1	99.2	98.5	92.8		5	hemangioma
16	HCC	malignant		hemangioma	HCC	HCC	hemangioma	HCC		4.5	55.7	51.3	32.9	96.9		3	HCC
17	hemangioma	benign		HCC	HCC	hemangioma	hemangioma	hemangioma		26	13.2	64.5	67	95.1		3	hemangioma
18	meta	malignant		cyst	cyst	HCC	HCC	cyst		2.5	0.6	2.1	0.6	2.5		0	Cyst
19	hemangioma	benign		hemangioma	hemangioma	hemangioma	hemangioma	hemangioma		99.7	100	100	86.1	99.4		5	hemangioma
20	cyst	benign		cyst	cyst	cyst	cyst	cyst		100	100	100	100	100		5	cyst
21	meta	malignant		meta	hemangioma	hemangioma	meta	hemangioma		92.4	8.7	34.1	66.3	37.1		2	hemangioma
22	hemangioma	benign		hemangioma	hemangioma	HCC	hemangioma	hemangioma		79.4	97.8	29.9	84.7	78.3		4	hemangioma
23	hemangioma	benign		hemangioma	hemangioma	hemangioma	hemangioma	hemangioma		99.6	69.2	99.7	63.5	70.9		5	hemangioma
24	meta	malignant		meta	meta	meta	meta	meta		97	100	100	99.8	87.8		5	meta
25	HCC	malignant		HCC	meta	HCC	HCC	meta		85.1	40	96.1	100	0.4		3	HCC
26	meta	malignant		hemangioma	meta	meta	meta	meta		23.6	98.4	99.2	99.9	98		4	meta
27	hemangioma	benign		hemangioma	hemangioma	hemangioma	hemangioma	hemangioma		99.8	100	100	100	100		5	hemangioma
28	HCC	malignant		hemangioma	HCC	hemangioma	hemangioma	hemangioma		49.1	73.1	21.8	34.3	45.2		1	hemangioma
29	hemangioma	benign		hemangioma	hemangioma	hemangioma	hemangioma	hemangioma		90	50.8	55.8	69.9	99.9		5	hemangioma
30	HCC	malignant		hemangioma	HCC	hemangioma	HCC	hemangioma		26.1	79.4	2.1	97.6	14		2	hemangioma
31	meta	malignant		HCC	HCC	HCC	HCC	meta		19	1.4	22.3	41	82.9		1	HCC
32	HCC	malignant		HCC	HCC	HCC	HCC	HCC		98.9	99.3	99.9	99.9	99.5		5	HCC
33	meta	malignant		HCC	meta	HCC	HCC	meta		26.6	75.5	33.4	4.4	60.2		2	HCC
34	HCC	malignant		HCC	HCC	HCC	HCC	HCC		98.9	99.3	97.8	99.8	97.2		5	HCC
35	hemangioma	benign		hemangioma	hemangioma	hemangioma	hemangioma	hemangioma		100	99.7	99.7	98.6	99.8		5	hemangioma
36	HCC	malignant		meta	HCC	HCC	meta	HCC		39.2	98.1	87	35.9	99.8		3	HCC
37	cyst	benign		cyst	cyst	cyst	cyst	cyst		100	99.9	100	100	100		5	cyst
38	meta	malignant		cyst	cyst	hemangioma	cyst	cyst		10.3	7.5	2.8	1.9	1.3		0	Cyst
39	HCC	malignant		HCC	HCC	HCC	meta	meta		79.2	91.4	90	28.2	1.4		3	HCC
40	HCC	malignant		HCC	HCC	hemangioma	HCC	hemangioma		72.6	70.5	0.2	63.9	32.9		3	HCC
41	HCC	malignant		hemangioma	HCC	HCC	HCC	HCC		5.7	99.4	99.8	87.4	99.8		4	HCC
42	hemangioma	benign		hemangioma	hemangioma	hemangioma	hemangioma	hemangioma		98.9	89.1	83.2	95.1	98.3		5	hemangioma
43	HCC	malignant		HCC	HCC	HCC	HCC	hemangioma		57.4	61.9	91.7	39.3	30.4		4	HCC
44	hemangioma	benign		hemangioma	hemangioma	HCC	hemangioma	hemangioma		67.9	99.6	41.3	99.9	96.2		4	hemangioma
45	HCC	malignant		HCC	HCC	HCC	HCC	HCC		96	70.5	98.9	50.1	95		5	HCC
46	cyst	benign		cyst	cyst	cyst	cyst	cyst		99.9	100	100	100	100		5	cyst
47	HCC	malignant		HCC	hemangioma	hemangioma	HCC	hemangioma		91.6	26.3	0	50	38.5		2	hemangioma
48	hemangioma	benign		hemangioma	hemangioma	hemangioma	hemangioma	hemangioma		82.6	99.9	97.3	100	99.9		5	hemangioma
49	hemangioma	benign		hemangioma	hemangioma	hemangioma	hemangioma	hemangioma		48.1	94	100	99.8	99.5		5	hemangioma
50	cyst	benign		cyst	cyst	cyst	cyst	cyst		100	100	100	100	100		5	cyst
51	meta	malignant		meta	meta	meta	meta	meta		91	100	100	99.9	96.6		5	meta
52	HCC	malignant		hemangioma	HCC	hemangioma	hemangioma	HCC		22.7	49.7	12.3	0.6	65.4		2	hemangioma
53	hemangioma	benign		hemangioma	hemangioma	meta	hemangioma	hemangioma		74.6	50.8	26.5	54.2	68.6		5	hemangioma
54	hemangioma	benign		hemangioma	hemangioma	hemangioma	hemangioma	hemangioma		99.1	98.6	99.8	95.8	99.9		5	hemangioma
55	HCC	malignant		meta	meta	meta	meta	meta		0.1	22.3	39.8	9.2	37		0	meta

## Sheet: Diagnosis by model-3
	Correct diagnosis	Benign/Malignant		Diagnosis by AI for frame 1	Diagnosis by AI for frame 2	Diagnosis by AI for frame 3	Diagnosis by AI for frame 4	Diagnosis by AI for frame 5		probability1	probability2	probability3	probability4	probability5	median	No. of farme with correct diagnosis	Diagnosis by AI in "> 3 out of the 5-frame" rule
1	hemangioma	benign		hemangioma	hemangioma	hemangioma	hemangioma	hemangioma		98.5	78.2	94.9	78	99.2		5	hemangioma
2	hemangioma	benign		hemangioma	hemangioma	hemangioma	hemangioma	hemangioma		86.9	94	93.5	50.5	71.1		5	hemangioma
3	meta	malignant		meta	meta	meta	meta	meta		97.2	87.5	53.9	67.9	79.2		5	meta
4	HCC	malignant		HCC	HCC	hemngioma	hemngioma	HCC		51.2	60.6	20.5	20.8	51,2		3	HCC
5	hemangioma	benign		hemangioma	hemangioma	hemangioma	hemangioma	hemangioma		99.3	99.9	98.5	93.6	99.4		5	hemangioma
6	hemangioma	benign		hemangioma	hemangioma	hemangioma	hemangioma	hemangioma		87.8	93.9	71.7	95.7	97.6		5	hemangioma
7	cyst	benign		cyst	cyst	cyst	cyst	cyst		100	100	100	100	100		5	cyst
8	hemangioma	benign		hemangioma	hemangioma	HCC	hemangioma	HCC		98.4	98.2	38.7	62.6	13.1		3	hemangioma
9	HCC	malignant		HCC	HCC	HCC	HCC	HCC		93.3	67.5	84	77.1	70.1		5	HCC
10	hemangioma	benign		hemangioma	hemangioma	hemangioma	hemangioma	hemangioma		92.6	97.7	82.3	94.8	60.2		5	hemangioma
11	hemangioma	benign		hemangioma	hemangioma	hemangioma	hemangioma	hemangioma		97.6	97.1	60.4	100	64.8		5	hemangioma
12	hemangioma	benign		hemangioma	hemangioma	hemangioma	hemangioma	hemangioma		92.8	99.8	77	98.7	67.7		5	hemangioma
13	hemangioma	benign		hemangioma	hemangioma	hemangioma	hemangioma	hemangioma		99.6	99.8	60.9	93.5	55.5		5	hemangioma
14	HCC	malignant		HCC	HCC	hemangioma	hemangioma	HCC		50.2	50.3	1.9	28.7	72		3	HCC
15	hemangioma	benign		hemangioma	hemangioma	hemangioma	hemangioma	hemangioma		79.6	98.8	98.2	99.9	73.4		5	hemangioma
16	HCC	malignant		hemangioma	hemangioma	hemangioma	hemangioma	meta		16.3	20.5	10.4	10.8	29.6		0	hemangioma
17	hemangioma	benign		hemangioma	hemangioma	hemangioma	hemangioma	hemangioma		49.4	59.3	95.3	87.4	70.6		5	hemangioma
18	meta	malignant		cyst	cyst	HCC	cyst	cyst		0.2	0.2	1.3	0.6	0.4		0	cyst
19	hemangioma	benign		hemangioma	hemangioma	hemangioma	hemangioma	hemangioma		99.9	99.9	100	88.5	97.2		5	hemangioma
20	cyst	benign		cyst	cyst	cyst	cyst	cyst		100	99.9	100	100	100		5	cyst
21	meta	malignant		meta	hemangioma	meta	mata	mata		69.8	26.3	51.9	51.6	67.5		4	meta
22	hemangioma	benign		hemangioma	hemangioma	hemangioma	hemangioma	hemangioma		86.7	88.3	48.7	54.8	65		5	hemangioma
23	hemangioma	benign		hemangioma	hemangioma	hemangioma	hemangioma	hemangioma		87.1	96.1	69	65.1	85.1		5	hemangioma
24	meta	malignant		meta	meta	meta	meta	meta		57.3	88.8	99.8	53.5	56.6		5	meta
25	HCC	malignant		HCC	HCC	meta	HCC	meta		76.3	50.5	41.5	80.5	2.8		3	HCC
26	meta	malignant		hemangioma	meta	meta	meta	meta		42.4	89.2	86.6	96.9	99.7		4	meta
27	hemangioma	benign		hemangioma	hemangioma	hemangioma	hemangioma	hemangioma		76	99.9	100	99.8	99.7		5	hemangioma
28	HCC	malignant		HCC	HCC	HCC	hemangioma	HCC		81.2	68.2	64	4.8	50		4	HCC
29	hemangioma	benign		hemangioma	hemangioma	hemangioma	hemangioma	hemangioma		42.7	67.8	90.7	67.4	99.8		5	hemangioma
30	HCC	malignant		hemangioma	HCC	hemangioma	HCC	HCC		36.2	62.4	0.2	55.8	68.7		3	HCC
31	meta	malignant		meta	meta	meta	meta	meta		68.7	57.9	67.2	88.3	56.4		5	meta
32	HCC	malignant		HCC	HCC	HCC	HCC	HCC		98.6	100	99.9	99.8	99.8		5	HCC
33	meta	malignant		HCC	mata	mata	mata	mata		34	86.6	49.5	98.3	97.6		4	meta
34	HCC	malignant		HCC	HCC	HCC	HCC	HCC		98	99.1	84.4	93.7	95.3		5	HCC
35	hemangioma	benign		hemangioma	hemangioma	hemangioma	hemangioma	hemangioma		100	100	99.8	99.9	100		5	hemangioma
36	HCC	malignant		HCC	HCC	HCC	HCC	HCC		95.7	64.2	98.3	77.7	97.6		5	HCC
37	cyst	benign		cyst	cyst	cyst	cyst	cyst		100	100	100	100	100		5	cyst
38	meta	malignant		cyst	cyst	cyst	cyst	cyst		0.1	0.1	2.1	0	0.2		0	cyst
39	HCC	malignant		meta	HCC	HCC	HCC	hemangioma		32.8	61.6	67.9	55.5	27.2		3	HCC
40	HCC	malignant		HCC	HCC	hemangioma	HCC	HCC		68.1	57	25	74.9	55.3		4	HCC
41	HCC	malignant		hemangioma	HCC	HCC	HCC	HCC		41.8	99.8	92.4	88	92.3		4	HCC
42	hemangioma	benign		hemangioma	hemangioma	hemangioma	hemangioma	hemangioma		98.8	99.5	95.5	99.4	95.6		5	hemangioma
43	HCC	malignant		hemangioma	HCC	HCC	HCC	hemangioma		37.2	88.6	93.2	62.2	30.9		3	HCC
44	hemangioma	benign		hemangioma	hemangioma	hemangioma	hemangioma	hemangioma		97.6	86.7	45.9	99.9	92.5		5	hemangioma
45	HCC	malignant		HCC	HCC	HCC	HCC	hemangioma		71.2	80.6	99.5	99.6	37.4		4	HCC
46	cyst	benign		cyst	cyst	cyst	cyst	cyst		100	100	100	100	100		5	cyst
47	HCC	malignant		HCC	hemangioma	hemangioma	HCC	meta		86.1	15	0	97.2	8		2	ND
48	hemangioma	benign		hemangioma	hemangioma	hemangioma	hemangioma	hemangioma		99.9	98.3	100	97.7	99.2		5	hemangioma
49	hemangioma	benign		hemangioma	hemangioma	hemangioma	hemangioma	hemangioma		88.3	57.2	100	96.2	95.8		5	hemangioma
50	cyst	benign		cyst	cyst	cyst	cyst	cyst		100	100	100	100	100		5	cyst
51	meta	malignant		meta	meta	meta	meta	meta		86.9	100	100	100	93.4		5	meta
52	HCC	malignant		meta	hemangioma	meta	hemangioma	HCC		3.8	24.6	1.3	4.9	64.4		1	ND
53	hemangioma	benign		hemangioma	hemangioma	hemangioma	hemangioma	hemangioma		98.5	68.7	58.8	98.3	83.4		5	hemangioma
54	hemangioma	benign		hemangioma	hemangioma	hemangioma	hemangioma	hemangioma		99.7	99.8	99.8	89.1	99.4		5	hemangioma
55	HCC	malignant		meta	meta	meta	HCC	meta		0.1	33.2	30.3	62.6	0.3		1	meta

## Sheet: Diagnosis by physicians
	Correct diagnosis	Benign/Malignant		Diagnosis by physician 1 (expert)	Diagnosis by physician 2 (expert)	Diagnosis by physician 3 (expert)	Diagnosis by physician 4 (expert)	Diagnosis by physician 5 (expert)		Diagnosis by physician 6 (non-expert)	Diagnosis by physician 7 (non-expert)	Diagnosis by physician 8 (non-expert)
1	hemangioma	benign		hemangioma	hemangioma	hemangioma	hemangioma	hemangioma		hemangioma	hemangioma	HCC
2	hemangioma	benign		hemangioma	hemangioma	hemangioma	hemangioma	hemangioma		HCC	HCC	HCC
3	meta	malignant		HCC	meta	HCC	meta	meta		meta	HCC	meta
4	HCC	malignant		cyst	HCC	meta	HCC	HCC		hemangioma	cyst	cyst
5	hemangioma	benign		hemangioma	hemangioma	hemangioma	hemangioma	hemangioma		hemangioma	hemangioma	hemangioma
6	hemangioma	benign		hemangioma	hemangioma	hemangioma	hemangioma	hemangioma		hemangioma	HCC	HCC
7	cyst	benign		cyst	cyst	cyst	cyst	cyst		cyst	cyst	cyst
8	hemangioma	benign		hemangioma	hemangioma	hemangioma	hemangioma	hemangioma		hemangioma	hemangioma	HCC
9	HCC	malignant		HCC	HCC	HCC	HCC	HCC		HCC	meta	HCC
10	hemangioma	benign		hemangioma	hemangioma	hemangioma	hemangioma	hemangioma		HCC	hemangioma	meta
11	hemangioma	benign		hemangioma	hemangioma	hemangioma	hemangioma	hemangioma		hemangioma	HCC	meta
12	hemangioma	benign		HCC	HCC	HCC	HCC	HCC		HCC	meta	HCC
13	hemangioma	benign		meta	HCC	hemangioma	HCC	HCC		meta	meta	HCC
14	HCC	malignant		HCC	HCC	hemangioma	HCC	HCC		hemangioma	HCC	meta
15	hemangioma	benign		HCC	HCC	HCC	HCC	HCC		meta	HCC	cyst
16	HCC	malignant		HCC	meta	hemangioma	HCC	HCC		cyst	meta	HCC
17	hemangioma	benign		hemangioma	hemangioma	hemangioma	hemangioma	hemangioma		hemangioma	HCC	HCC
18	meta	malignant		cyst	cyst	cyst	HCC	HCC		cyst	meta	cyst
19	hemangioma	benign		hemangioma	hemangioma	hemangioma	hemangioma	hemangioma		hemangioma	HCC	hemangioma
20	cyst	benign		cyst	cyst	cyst	cyst	cyst		cyst	cyst	cyst
21	meta	malignant		HCC	meta	HCC	HCC	meta		meta	meta	meta
22	hemangioma	benign		HCC	HCC	hemangioma	HCC	HCC		meta	meta	HCC
23	hemangioma	benign		hemangioma	hemangioma	hemangioma	hemangioma	hemangioma		hemangioma	hemangioma	hemangioma
24	meta	malignant		HCC	HCC	HCC	HCC	HCC		HCC	meta	meta
25	HCC	malignant		HCC	HCC	meta	meta	HCC		meta	meta	hemangioma
26	meta	malignant		hemangioma	hemangioma	hemangioma	hemangioma	meta		hemangioma	HCC	meta
27	hemangioma	benign		hemangioma	hemangioma	hemangioma	hemangioma	hemangioma		hemangioma	meta	meta
28	HCC	malignant		HCC	HCC	hemangioma	HCC	HCC		HCC	meta	HCC
29	hemangioma	benign		HCC	meta	hemangioma	hemangioma	HCC		meta	meta	HCC
30	HCC	malignant		hemangioma	hemangioma	hemangioma	hemangioma	hemangioma		HCC	HCC	meta
31	meta	malignant		HCC	HCC	meta	meta	meta		meta	meta	HCC
32	HCC	malignant		meta	HCC	HCC	HCC	HCC		meta	meta	HCC
33	meta	malignant		hemangioma	HCC	meta	meta	meta		HCC	hemangioma	meta
34	HCC	malignant		HCC	meta	HCC	HCC	HCC		HCC	meta	HCC
35	hemangioma	benign		hemangioma	hemangioma	hemangioma	hemangioma	hemangioma		hemangioma	HCC	meta
36	HCC	malignant		HCC	HCC	HCC	HCC	HCC		meta	meta	HCC
37	cyst	benign		cyst	cyst	cyst	cyst	cyst		cyst	cyst	cyst
38	meta	malignant		cyst	HCC	hemangioma	HCC	HCC		cyst	meta	hemangioma
39	HCC	malignant		HCC	HCC	meta	HCC	meta		hemangioma	HCC	HCC
40	HCC	malignant		HCC	HCC	HCC	hemangioma	HCC		HCC	meta	HCC
41	HCC	malignant		HCC	HCC	hemangioma	HCC	meta		hemangioma	HCC	hemangioma
42	hemangioma	benign		hemangioma	meta	hemangioma	hemangioma	hemangioma		HCC	meta	meta
43	HCC	malignant		hemangioma	hemangioma	hemangioma	hemangioma	hemangioma		HCC	hemangioma	hemangioma
44	hemangioma	benign		hemangioma	HCC	hemangioma	hemangioma	hemangioma		HCC	meta	hemangioma
45	HCC	malignant		HCC	HCC	HCC	meta	meta		meta	HCC	hemangioma
46	cyst	benign		cyst	cyst	cyst	cyst	cyst		cyst	cyst	cyst
47	HCC	malignant		hemangioma	hemangioma	HCC	hemangioma	hemangioma		HCC	meta	HCC
48	hemangioma	benign		hemangioma	hemangioma	hemangioma	hemangioma	hemangioma		meta	hemangioma	hemangioma
49	hemangioma	benign		hemangioma	hemangioma	hemangioma	hemangioma	hemangioma		HCC	hemangioma	HCC
50	cyst	benign		cyst	cyst	cyst	cyst	cyst		cyst	HCC	cyst
51	meta	malignant		HCC	meta	HCC	HCC	HCC		meta	meta	meta
52	HCC	malignant		hemangioma	HCC	HCC	hemangioma	hemangioma		hemangioma	HCC	HCC
53	hemangioma	benign		hemangioma	hemangioma	hemangioma	hemangioma	hemangioma		HCC	meta	meta
54	hemangioma	benign		hemangioma	hemangioma	hemangioma	hemangioma	hemangioma		HCC	hemangioma	meta
55	HCC	malignant		HCC	HCC	HCC	meta	meta		meta	HCC	hemangioma

## Sheet: annotations
	Diagnosis
	cyst : liver cyst
	hemangioma: liver hemangioma
	HCC: hepatocellular carcinoma
	meta: metastatic tumor
	Benign: liver cyst, liver hemangioma
	Malignant: hepatocellular carcinoma, metastatic tumor
	A yellow cell indicates the cases with incorrect answer for diagnosis
	> 3 out of the 5-frame: The diagnosis with the highest estimated probability in three or more frames was selected as the AI diagnosis
