# Supplementary material for: Artificial intelligence (AI) models for the ultrasonographic diagnosis of liver tumors and comparison of diagnostic accuracies between AI and human experts
Source: J Gastroenterol. 2022 Feb 27;57(4):309–21. doi: 10.1007/s00535-022-01849-9 (PMC8938378; doi:10.1007/s00535-022-01849-9)
Supplement: Supplementary file 5 — Supplementary file5 (XLSX 33 KB) [file 535_2022_1849_MOESM5_ESM.xlsx]

## Sheet: Sheet1
Supplementary file 4 (Journal of Gastroenterology) Artificial intelligence (AI) models for the diagnosis of liver tumors and comparison of diagnostic accuracies between AI and human experts Naoshi Nishida 1, *, Makoto Yamakawa 2, Tsuyoshi Shiina 2, Yoshito Mekada 3, Mutsumi Nishida 4, Naoya Sakamoto 5, Takashi Nishimura 6, Hiroko Iijima 6, Toshiko Hirai 7, Ken Takahashi 8, Masaya Sato 9, 10, Ryos…

## Sheet: 4-class, benign-malignant (AI)
model-1	Nubmers of the cases are shown for each category								model-2	Nubmers of the cases are shown for each category								model-3	Nubmers of the cases are shown for each category
	AI True	HCC	meta	hemanigoma	cyst	total				AI True	HCC	meta	hemanigoma	cyst	total				AI True	HCC	meta	hemanigoma	cyst	total
	HCC	11	1	0	0	12				HCC	13	2	0	0	15				HCC	14	0	0	0	14
	meta	3	5	0	0	8				meta	1	4	0	0	5				meta	1	7	0	0	8
	hemanigoma	4	1	23	0	28				hemanigoma	4	1	23	0	28				hemanigoma	1	0	23	0	24
	cyst	0	2	0	5	7				cyst	0	2	0	5	7				cyst	0	2	0	5	7
	total	18	9	23	5	55				total	18	9	23	5	55				not detremined	2	0	0	0	2
																			total	18	9	23	5	55
	Diagnostic accuracy (4-class) = 80 % (44/55)									Diagnostic accuracy (4-class) = 81.8 % (45/55)
																			Diagnostic accuracy (4-class) = 89.1 % (49/55)
	AI True	Malignant	Benign	total						AI True	Malignant	Benign	total
	Malignant	20	0	20						Malignant	20	0	20						AI True	Malignant	Benign	total
	Benign	7	28	35						Benign	7	28	35						Malignant	22	0	22
	total	27	28	55						total	27	28	55						Benign	3	28	31
																			not detremined	2	0	2
	Diagnostic accuracy (benign/malignant) = 87.3 % (48/55)									Diagnostic accuracy (benign/malignant) = 87.3 % (48/55)									total	27	28	55
	Sensitivity for diagnosis of malignant tumor = 74.1 % (20/27)									Sensitivity for diagnosis of malignant tumor = 74.1 % (20/27)
	Specificity for diagnosis of malignant tumor = 100 % (28/28)									Specificity for diagnosis of malignant tumor = 100 % (28/28)									Diagnostic accuracy (benign/malignant) = 90.1 % (50/55)
																			Sensitivity for diagnosis of malignant tumor = 81.5 % (22/27)
																			Specificity for diagnosis of malignant tumor = 100 % (28/28)

## Sheet: by each nodule (AI) 
model-1	accuracy	sensitivity	specificity				model-2	accuracy	sensitivity	specificity				model-3	accuracy	sensitivity	specificity
HCC	0.854545	0.611111	0.837209				HCC	0.872727	0.722222	0.875				HCC	0.927273	0.777778	0.902439
meta	0.872727	0.555556	0.914894				meta	0.890909	0.444444	0.9				meta	0.945455	0.777778	0.957447
hemangioma	0.909091	1	1				hemangioma	0.909091	1	1				hemangioma	0.981818	1	1
cyst	0.963636	1	1				cyst	0.963636	1	1				cyst	0.963636	1	1
model-1	Nubmers of the cases are shown for each category						model-2	Nubmers of the cases are shown for each category						model-3	Nubmers of the cases are shown for each category
HCC	AI True	HCC	other than HCC	total			HCC	AI True	HCC	other than HCC	total			HCC	AI True	HCC	other than HCC	total
	HCC	11	1	12				HCC	13	2	15				HCC	14	0	14
	other than HCC	7	36	43				other than HCC	5	35	40				other than HCC	4	37	41
	total	18	37	55				total	18	37	55				total	18	37	55
meta	AI True	meta	other than meta	total			meta	AI True	meta	other than meta	total			meta	AI True	meta	other than meta	total
	meta	5	3	8				meta	4	1	5				meta	7	1	8
	other than meta	4	43	47				other than meta	5	45	50				other than meta	2	45	47
	total	9	46	55				total	9	46	55				total	9	46	55
hemangioma	AI True	hemanigoma	other than hemanigoma	total			hemangioma	AI True	hemanigoma	other than hemanigoma	total			hemangioma	AI True	hemanigoma	other than hemanigoma	total
	hemanigoma	23	5	28				hemanigoma	23	5	28				hemanigoma	23	1	24
	other than hemanigoma	0	27	27				other than hemanigoma	0	27	27				other than hemanigoma	0	31	31
	total	23	32	55				total	23	32	55				total	23	32	55
cyst	AI True	cyst	other than cyst	total			cyst	AI True	cyst	other than cyst	total			cyst	AI True	cyst	other than cyst	total
	cyst	5	2	7				cyst	5	2	7				cyst	5	2	7
	other than cyst	0	48	48				other than cyst	0	48	48				other than cyst	0	48	48
	total	5	50	55				total	5	50	55				total	5	50	55

## Sheet: 4-class, benign-malignant (phy)
physician-1 (expert)	Nubmers of the cases are shown for each category								physician-2 (expert)	Nubmers of the cases are shown for each category								physician-3 (expert)	Nubmers of the cases are shown for each category								physician-4 (expert)	Nubmers of the cases are shown for each category								physician-5 (expert)	Nubmers of the cases are shown for each category								physician-6 (non-expert)	Nubmers of the cases are shown for each category
	AI True	HCC	meta	hemanigoma	cyst	total				AI True	HCC	meta	hemanigoma	cyst	total				AI True	HCC	meta	hemanigoma	cyst	total				AI True	HCC	meta	hemanigoma	cyst	total				AI True	HCC	meta	hemanigoma	cyst	total				AI True	HCC	meta	hemanigoma
	HCC	12	5	4	0	21				HCC	13	4	5	0	22				HCC	9	4	2	0	15				HCC	10	5	4	0	19				HCC	10	4	5	0	19				HCC	7	2	8
	meta	1	0	1	0	2				meta	1	3	2	0	6				meta	3	2	0	0	5				meta	3	3	0	0	6				meta	4	5	0	0	9				meta	5	4	5
	hemanigoma	4	2	18	0	24				hemanigoma	3	1	16	0	20				hemanigoma	6	2	21	0	29				hemanigoma	5	1	19	0	25				hemanigoma	4	0	18	0	22				hemanigoma	5	1	10
	cyst	1	2	0	5	8				cyst	1	1	0	5	7				cyst	0	1	0	5	6				cyst	0	0	0	5	5				cyst	0	0	0	5	5				cyst	1	2	0
	total	18	9	23	5	55				total	18	9	23	5	55				total	18	9	23	5	55				total	18	9	23	5	55				total	18	9	23	5	55				total	18	9	23
	Diagnostic accuracy (4-class) = 63.6 % (35/55)									Diagnostic accuracy (4-class) = 67.3 % (37/55)									Diagnostic accuracy (4-class) = 67.3 % (37/55)									Diagnostic accuracy (4-class) = 67.3 % (37/55)									Diagnostic accuracy (4-class) = 69.1 % (38/55)									Diagnostic accuracy (4-class) = 47.3 % (26/55)
	AI True	Malignant	Benign	total						AI True	Malignant	Benign	total						AI True	Malignant	Benign	total						AI True	Malignant	Benign	total						AI True	Malignant	Benign	total						AI True	Malignant	Benign	total
	Malignant	18	5	23						Malignant	22	7	29						Malignant	18	2	20						Malignant	21	4	25						Malignant	23	5	28						Malignant	18	13	31
	Benign	9	23	22						Benign	5	21	26						Benign	9	26	35						Benign	6	24	30						Benign	4	23	27						Benign	9	15	24
	total	27	28	55						total	27	28	55						total	27	28	55						total	27	28	55						total	27	28	55						total	27	28	55
	Diagnostic accuracy (benign/malignant) = 74.5 % (41/55)									Diagnostic accuracy (benign/malignant) = 78.2 % (43/55)									Diagnostic accuracy (benign/malignant) = 80.0 % (44/55)									Diagnostic accuracy (benign/malignant) = 81.8 % (45/55)									Diagnostic accuracy (benign/malignant) = 83.6 % (46/55)									Diagnostic accuracy (benign/malignant) = 60.0 % (33/55)
	Sensitivity for diagnosis of malignant tumor = 66.7 % (18/27)									Sensitivity for diagnosis of malignant tumor = 81.5 % (22/27)									Sensitivity for diagnosis of malignant tumor = 66.7 % (18/27)									Sensitivity for diagnosis of malignant tumor = 77.8 % (21/27)									Sensitivity for diagnosis of malignant tumor = 85.2 % (23/27)									Sensitivity for diagnosis of malignant tumor = 66.7% (18/27)
	Specificity for diagnosis of malignant tumor = 82.1 % (23/28)									Specificity for diagnosis of malignant tumor = 75 % (21/28)									Specificity for diagnosis of malignant tumor = 92.9 % (26/28)									Specificity for diagnosis of malignant tumor = 85.7 % (24/28)									Specificity for diagnosis of malignant tumor = 82.1 % (23/28)									Specificity for diagnosis of malignant tumor = 53.6 % (15/28)
[truncated: 14 more columns]

## Sheet: by each nodule (physicians)
Physician 1 (expert)	accuracy	sensitivity	specificity				Physician 2 (expert)	accuracy	sensitivity	specificity				Physician 3 (expert)	accuracy	sensitivity	specificity				Physician 4 (expert)	accuracy	sensitivity	specificity				Physician 5 (expert)	accuracy	sensitivity	specificity				Physician 6 (non-expert)	accuracy	sensitivity	specificity				Physician 7 (non-expert)	accuracy	sensitivity	specificity				Physician 8 (non-expert)
HCC	0.727273	0.666667	0.823529				HCC	0.745455	0.722222	0.848485				HCC	0.727273	0.5	0.775				HCC	0.690909	0.555556	0.777778				HCC	0.690909	0.555556	0.777778				HCC	0.618182	0.388889	0.710526				HCC	0.618182	0.388889	0.710526				HCC
meta	0.8	0	0.830189				meta	0.818182	0.333333	0.875				meta	0.818182	0.222222	0.86				meta	0.836364	0.333333	0.877551				meta	0.854545	0.555556	0.913043				meta	0.727273	0.444444	0.878049				meta	0.636364	0.666667	0.90625				meta
hemangioma	0.8	0.782609	0.83871				hemangioma	0.8	0.695652	0.8				hemangioma	0.818182	0.913043	0.923077				hemangioma	0.818182	0.826087	0.866667				hemangioma	0.836364	0.782609	0.848485				hemangioma	0.654545	0.434783	0.666667				hemangioma	0.690909	0.347826	0.666667				hemangioma
cyst	0.945455	1	1				cyst	0.981818	1	1				cyst	0.981818	1	1				cyst	1	1	1				cyst	1	1	1				cyst	0.945455	1	1				cyst	0.963636	0.8	0.98				cyst
Physician 1 (expert)							Physician 2 (expert)							Physician 3 (expert)							Physician 4 (expert)							Physician 5 (expert)							Physician 6 (non-expert)							Physician 7 (non-expert)							Physician 8 (non-expert)
HCC	Physician True	HCC	other than HCC	total			HCC	Physician True	HCC	other than HCC	total			HCC	Physician True	HCC	other than HCC	total			HCC	Physician True	HCC	other than HCC	total			HCC	Physician True	HCC	other than HCC	total			HCC	Physician True	HCC	other than HCC	total			HCC	Physician True	HCC	other than HCC	total			HCC
	HCC	12	9	21				HCC	13	9	22				HCC	9	6	15				HCC	10	9	19				HCC	10	9	19				HCC	7	10	17				HCC	7	10	17
	other than HCC	6	28	34				other than HCC	5	28	33				other than HCC	9	31	40				other than HCC	8	28	36				other than HCC	8	28	36				other than HCC	11	27	38				other than HCC	11	27	38
	total	18	37	55				total	18	37	55				total	18	37	55				total	18	37	55				total	18	37	55				total	18	37	55				total	18	37	55
meta	Physician True	meta	other than meta	total			meta	Physician True	meta	other than meta	total			meta	Physician True	meta	other than meta	total			meta	Physician True	meta	other than meta	total			meta	Physician True	meta	other than meta	total			meta	Physician True	meta	other than meta	total			meta	Physician True	meta	other than meta	total			meta
	meta	0	2	2				meta	3	4	7				meta	2	3	5				meta	3	3	6				meta	5	4	9				meta	4	10	14				meta	6	17	23
	other than meta	9	44	53				other than meta	6	42	48				other than meta	7	43	50				other than meta	6	43	49				other than meta	4	42	46				other than meta	5	36	41				other than meta	3	29	32
	total	9	46	55				total	9	46	55				total	9	46	55				total	9	46	55				total	9	46	55				total	9	46	55				total	9	46	55
hemangioma	Physician True	hemanigoma	other than hemanigoma	total			hemangioma	Physician True	hemanigoma	other than hemanigoma	total			hemangioma	Physician True	hemanigoma	other than hemanigoma	total			hemangioma	Physician True	hemanigoma	other than hemanigoma	total			hemangioma	Physician True	hemanigoma	other than hemanigoma	total			hemangioma	Physician True	hemanigoma	other than hemanigoma	total			hemangioma	Physician True	hemanigoma	other than hemanigoma	total			hemangioma
	hemanigoma	18	6	24				hemanigoma	16	4	20				hemanigoma	21	8	29				hemanigoma	19	6	25				hemanigoma	18	4	22				hemanigoma	10	6	16				hemanigoma	8	2	10
	other than hemanigoma	5	26	31				other than hemanigoma	7	28	35				other than hemanigoma	2	24	26				other than hemanigoma	4	26	30				other than hemanigoma	5	28	33				other than hemanigoma	13	26	39				other than hemanigoma	15	30	45
	total	23	32	55				total	23	32	55				total	23	32	55				total	23	32	55				total	23	32	55				total	23	32	55				total	23	32	55
cyst	Physician True	cyst	other than cyst	total			cyst	Physician True	cyst	other than cyst	total			cyst	Physician True	cyst	other than cyst	total			cyst	Physician True	cyst	other than cyst	total			cyst	Physician True	cyst	other than cyst	total			cyst	Physician True	cyst	other than cyst	total			cyst	Physician True	cyst	other than cyst	total			cyst
	cyst	5	3	8				cyst	5	1	6				cyst	5	1	6				cyst	5	0	5				cyst	5	0	5				cyst	5	3	8				cyst	4	1	5
	other than cyst	0	47	47				other than cyst	0	49	49				other than cyst	0	49	49				other than cyst	0	50	50				other than cyst	0	50	50				other than cyst	0	47	47				other than cyst	1	49	50
	total	5	50	55				total	5	50	55				total	5	50	55				total	5	50	55				total	5	50	55				total	5	50	55				total	5	50	55
[truncated: 4 more columns]
